# Supplementary material for: PathoFact 2.0: an integrative pipeline for the prediction of antimicrobial resistance genes, virulence factors, toxins and toxin-associated proteins, and biosynthetic gene clusters in metagenomes
Source: Gigascience. 2026 May 22;15:giag062. doi: 10.1093/gigascience/giag062 (PMC13224393; doi:10.1093/gigascience/giag062)
Supplement: giag062_Supplemental_Files [file giag062_supplemental_files.zip]

Archive with 15 entries (15 files):
- FigureS1_supplementary_material.pdf
- FigureS2_supplementary_material.pdf
- FigureS3_supplementary_material.pdf
- FigureS4_supplementary_material.pdf
- FigureS5_supplementary_material.pdf
- FigureS6_supplementary_material.pdf
- FigureS7_supplementary_material.pdf
- FigureS8_supplementary_material.pdf
- FigureS9_supplementary_material.pdf
- TableS1_supplementary_material.pdf
- TableS2_supplementary_material.pdf
- TableS3_supplementary_material.pdf
- TableS4_supplementary_material.pdf
- TableS5_supplementary_material.pdf
- TableS6_supplementary_material.pdf
